# Supplementary material for: Suppression by RNA Polymerase I Inhibitors Varies Greatly Between Distinct RNA Polymerase I Transcribed Genes in Malaria Parasites
Source: Pathogens. 2024 Oct 24;13(11):924. doi: 10.3390/pathogens13110924 (PMC11597781; doi:10.3390/pathogens13110924)
Supplement: Supplementary file 1 [file pathogens-13-00924-s001.zip]

Archive with 1 entries (1 files):
- Table S1 Oligos used in this study.xlsx
