# Supplementary material for: Suppression by RNA Polymerase I Inhibitors Varies Greatly Between Distinct RNA Polymerase I Transcribed Genes in Malaria Parasites
Source: Pathogens. 2024 Oct 24;13(11):924. doi: 10.3390/pathogens13110924 (PMC11597781; doi:10.3390/pathogens13110924)
Supplement: Supplementary file 1 [file pathogens-13-00924-s001.zip › Table S1 Oligos used in this study.xlsx]

## Sheet: Sheet1
	Primer	Sequence	strand with respect to transcript	genomic position(s)	Gene(s)	binds within	Used in Figures	Reference
	BKO_2666	TTGGTATATGCAAAAATTAATATGTTT	F	Pf3D7_07_v3:1083064-1083090	A1 47S rRNA	5' ETS	2A-B, 3A-B	15
	BKO_2667	TAATTCTATGAAAAGACATAGAACAC	R	Pf3D7_07_v3:1083478-1083453, Pf3D7_05_v3:1289319-1289294	A1 47S rRNA	5' ETS	2A-B, 3A-B	15
	BKO_2668	TTCGCTAATATTGGAAAATTCAG	F	Pf3D7_05_v3:1288937-1288959	A2 47S rRNA	5' ETS	2A-B, 3A-B	15
	BKO_2669	CATTTGATGTTTTATTAATGTTATTATCTT	R	Pf3D7_07_v3:1083541-1083512, Pf3D7_05_v3:1289382-1289353	A2 47S rRNA	5' ETS	2A-B, 3A-B	15
	BKO_2670	CATCAATTGGCGTTGTCGTTT	F	Pf3D7_01_v3:705466-473262	S1 47S rRNA	5' ETS	2A-B, 3A-B	15
	BKO_2671	AACGATTAAACACACTATCAC	R	Pf3D7_01_v3:473717-473697	S1 47S rRNA	5' ETS	2A-B, 3A-B	15
	BKO_2672	TACGTACAAAGTACAAACTTA	F	Pf3D7_13_v3:2799119-2799139, Pf3D7_11_v3:1925133-1925153	S2a/b 47S rRNA	5' ETS	2A-B, 3A-B, 4B-E	15
	BKO_2673	ATGAAAAACTCATATTACATATTC	R	Pf3D7_13_v3:2799307-2799284, Pf3D7_11_v3:1925321-1925298	S2a/b 47S rRNA	5' ETS	2A-B, 3A-B, 4B-E	15
	BKO_2674	ATGAAAAAGACTACGTCATATAT	F	Pf3D7_13_v3:2794905-2794927, Pf3D7_11_v3:1920902-1920924	truRNA a/b, PF3D7_1148200, PF3D7_1370500	regions b/d	2A-B, 3A-B, 4B-E	16
	BKO_2675	TTAATGATTGAGTTTGTTATACTT	R	Pf3D7_13_v3:2795090-2795067, Pf3D7_11_v3:1921087-1921064	truRNA a/b, PF3D7_1148200, PF3D7_1370500	regions b/d	2A-B, 3A-B, 4B-D	16
	BKO_2322	GGTGTTAGTGGCTCACCAATAGGA	F	Pf3D7_08_v3:632163-632140	PF3D7_0812600, ubiquitin-conjugating enzyme	CDS	2A-B	29
	BKO_2323	GTACCACCTTCCCATGGAGTA	R	Pf3D7_08_v3:632075-632095	PF3D7_0812600, ubiquitin-conjugating enzyme	CDS	2A-B	29
	BKO_2697	TCGTTCATACTACAGTGGCCA	F	Pf3D7_14_v3:779381-779401, Pf3D7_14_v3:780010-780030, Pf3D7_14_v3:780920-780940	5S rRNA		2A-B	this study
	BKO_2698	GGTGTTCCCGAGCGGTCT	R	Pf3D7_14_v3:779481-779464, Pf3D7_14_v3:780110-780093, Pf3D7_14_v3:781020-781003	5S rRNA		2A-B	this study
	BKO_1626	AAGTAGCAGGTCATCGTGGTT	F	Pf3D7_07_v3:765824-765804	PF3D7_0717700, seryl-tRNA synthetase	CDS	2A-B, 3A-B, 4B-D	30
	BKO_1627	TTCGGCACATTCTTCCATAA	R	Pf3D7_07_v3:765667-765686	PF3D7_0717700, seryl-tRNA synthetase	CDS	2A-B, 3A-B, 4B-D	30
	BKO_2733	ACATTTTGGGAAGCAAATTTACCA	F	Pf3D7_11_v3:1916848-1916871	PF3D7_1148100	region a	3B-D	this study
	BKO_2734	CATCCCAATCATGTGTTCAATTAAAA	R	Pf3D7_11_v3:1917070-1917045	PF3D7_1148100	region a	3B-D	this study
	BKO_2735	TCAGATTTACAAATTGAACAAGATTCA	F	Pf3D7_13_v3:2796480-2796506, Pf3D7_11_v3:1922481-1922507	PF3D7_1148500/PF3D7_1370800	regions c/e	3B-E	this study
	BKO_2736	TCAATTTACATAAACTTACACATGGA	R	Pf3D7_13_v3:2796642-2796617, Pf3D7_11_v3:1922643-1922618	PF3D7_1148500/PF3D7_1370800	regions c/e	3B-E	this study
	BKO_2737	TGAACGAATATGTGCAGTTATACA	F	Pf3D7_13_v3:2797866-2797889, Pf3D7_11_v3:1923884-1923907	region f, PF3D7_1370900	region f	3B-E	this study
	BKO_2738	TCCAAGGTTAATACACAAATATATTTCT	R	Pf3D7_13_v3:2798093-2798066, Pf3D7_11_v3:1924111-1924084	region f, PF3D7_1370900	region f	3B-E	this study
	BKO_2696	GCAGTAGTCCGTCTCCAGAA	R	Pf3D7_13_v3:2801046-2801027, Pf3D7_11_v3:1927036-1927017, Pf3D7_01_v3:474780-474761	S-type (S1/S2a/S2b) 47S rRNA	18S	3E	this study
